# Supplementary material for: Transcriptomic and metabonomic profiling unveils the mechanism of Tartary buckwheat and kiwi co-fermentation products in hyperlipidemia treatment
Source: Front Pharmacol. 2025 May 30;16:1572593. doi: 10.3389/fphar.2025.1572593 (PMC12162925; doi:10.3389/fphar.2025.1572593)
Supplement: Supplementary file 1 [file DataSheet7.xlsx]

## Sheet: Supplementary File 7
Supplementary File 7
	Total	Expected	Hits	Raw p	Holm adjust	FDR	Impact
Glycerophospholipid metabolism	153	1.148	13	7.77e-11	1.27e-08	1.27e-08	0.81481
Ether lipid metabolism	70	0.52523	7	8.09e-07	0.00013106	6.59e-05	0.81395
Sphingolipid metabolism	85	0.63778	6	3.93e-05	0.0063228	0.0021338	0.57377
Biosynthesis of unsaturated fatty acids	77	0.57775	5	0.00026708	0.042733	0.010884	0.022727
Linoleic acid metabolism	45	0.33765	4	0.00034303	0.054541	0.011183	0.20588
Autophagy - other	35	0.26261	3	0.0022283	0.35208	0.060536	0.055556
Synthesis and degradation of ketone bodies	15	0.11255	2	0.00547	0.85879	0.12585	1.4
Adipocytokine signaling pathway	98	0.73532	4	0.0061767	0.96357	0.12585	0.18605
Glycerolipid metabolism	104	0.78034	4	0.0076035	1	0.13771	0.2931
Fatty acid elongation	74	0.55524	3	0.017935	1	0.29235	0.063291
PPAR signaling pathway	78	0.58525	3	0.020608	1	0.30538	0.11765
Glycosylphosphatidylinositol (GPI)-anchor biosynthesis	37	0.27762	2	0.031213	1	0.42397	0.2439
Glycine, serine and threonine metabolism	95	0.71281	3	0.034285	1	0.42989	0.32184
Vascular smooth muscle contraction	176	1.3206	4	0.042872	1	0.499	0.13846
Autophagy - animal	180	1.3506	4	0.04592	1	0.499	0.042017
Arachidonic acid metabolism	122	0.9154	3	0.063507	1	0.64698	0.22936
alpha-Linolenic acid metabolism	62	0.4652	2	0.078712	1	0.75129	0.096154
Butanoate metabolism	66	0.49522	2	0.08762	1	0.75129	0.30909
Terpenoid backbone biosynthesis	67	0.50272	2	0.089893	1	0.75129	0.14516
Primary bile acid biosynthesis	68	0.51022	2	0.092183	1	0.75129	0.060976
Ferroptosis	76	0.57025	2	0.11109	1	0.77213	0
Focal adhesion	245	1.8383	4	0.1116	1	0.77213	0.2623
Steroid biosynthesis	77	0.57775	2	0.11352	1	0.77213	0.17347
Fatty acid biosynthesis	78	0.58525	2	0.11597	1	0.77213	0.060976
Galactose metabolism	79	0.59276	2	0.11843	1	0.77213	0.28571
ECM-receptor interaction	90	0.67529	2	0.14627	1	0.91702	0.19231
Fatty acid degradation	96	0.72031	2	0.16199	1	0.94905	0.033898
Valine, leucine and isoleucine degradation	97	0.72782	2	0.16464	1	0.94905	0.16667
Necroptosis	189	1.4181	3	0.16885	1	0.94905	0
One carbon pool by folate	27	0.20259	1	0.18424	1	1	1.3333
Pyrimidine metabolism	128	0.96042	2	0.2495	1	1	0.26718
Drug metabolism - other enzymes	129	0.96792	2	0.25229	1	1	0.17442
GnRH signaling pathway	132	0.99043	2	0.26065	1	1	0.021739
Inositol phosphate metabolism	137	1.0279	2	0.27461	1	1	0.082353
Arginine and proline metabolism	139	1.043	2	0.28019	1	1	0.12281
Phosphatidylinositol signaling system	142	1.0655	2	0.28856	1	1	0.14286
Mannose type O-glycan biosynthesis	51	0.38267	1	0.31966	1	1	0.10417
Regulation of actin cytoskeleton	274	2.0559	3	0.33868	1	1	0.074074
Insulin signaling pathway	171	1.2831	2	0.36846	1	1	0.047619
Notch signaling pathway	69	0.51773	1	0.40644	1	1	0.035714
Histidine metabolism	72	0.54023	1	0.4198	1	1	0.084746
Starch and sucrose metabolism	73	0.54774	1	0.42419	1	1	0.054795
Pyruvate metabolism	77	0.57775	1	0.44142	1	1	0.11321
p53 signaling pathway	79	0.59276	1	0.44984	1	1	0.016667
VEGF signaling pathway	82	0.61527	1	0.46224	1	1	0.032258
Propanoate metabolism	82	0.61527	1	0.46224	1	1	0.055556
Neomycin, kanamycin and gentamicin biosynthesis	85	0.63778	1	0.47436	1	1	0.02381
RNA degradation	87	0.65278	1	0.48229	1	1	0
mRNA surveillance pathway	89	0.66779	1	0.4901	1	1	0
Salmonella infection	96	0.72031	1	0.51655	1	1	0.026316
Glutathione metabolism	97	0.72782	1	0.52021	1	1	0.056338
Glycolysis or Gluconeogenesis	108	0.81035	1	0.55877	1	1	0.16923
ErbB signaling pathway	110	0.82536	1	0.56545	1	1	0.015152
Cardiac muscle contraction	121	0.90789	1	0.60042	1	1	0.1
Spliceosome	134	1.0054	1	0.63819	1	1	0
AGE-RAGE signaling pathway in diabetic complications	137	1.0279	1	0.64639	1	1	0.032787
Gap junction	140	1.0505	1	0.65441	1	1	0.019231
Cell adhesion molecules (CAMs)	140	1.0505	1	0.65441	1	1	0.029851
Phagosome	156	1.1705	1	0.69425	1	1	0
RNA transport	161	1.208	1	0.70574	1	1	0.0093458
Amino sugar and nucleotide sugar metabolism	166	1.2455	1	0.71681	1	1	0.030675
Herpes simplex virus 1 infection	191	1.4331	1	0.76629	1	1	0
MAPK signaling pathway	378	2.8362	2	0.78253	1	1	0.016807
Tight junction	216	1.6207	1	0.80722	1	1	0.022556
Adrenergic signaling in cardiomyocytes	229	1.7182	1	0.82563	1	1	0.014493
Purine metabolism	249	1.8683	1	0.85061	1	1	0.12195
Calcium signaling pathway	298	2.236	1	0.89788	1	1	0.014925
Endocytosis	316	2.371	1	0.91124	1	1	0
Neuroactive ligand-receptor interaction	551	4.1343	2	0.92477	1	1	0.035294
