# Supplementary material for: Transcriptomic and metabonomic profiling unveils the mechanism of Tartary buckwheat and kiwi co-fermentation products in hyperlipidemia treatment
Source: Front Pharmacol. 2025 May 30;16:1572593. doi: 10.3389/fphar.2025.1572593 (PMC12162925; doi:10.3389/fphar.2025.1572593)
Supplement: Supplementary file 2 [file DataSheet4.xlsx]

## Sheet: Supplementary File4
Supplementary File 4
KEGG Pathway Term ID	KEGG Pathway Term Desc	Term Candidate Gene Num	Rich Ratio	P value	Gene ids
4979	Cholesterol metabolism	5	0.0387597	7.34e-05	NM_001003519,NM_001291886,XM_001344786,XM_017356504,XM_017357940
4978	Mineral absorption	5	0.0294118	0.000268	NM_001040175,NM_200681,XM_001921696,XM_017354785,XM_682083
4975	Fat digestion and absorption	3	0.0428571	0.00169634	NM_213430,XM_001344786,XM_017357940
52	Galactose metabolism	3	0.04	0.00206773	NM_001045385,XM_021479025,XM_021479026
100	Steroid biosynthesis	2	0.0769231	0.00344456	NM_001017674,XM_017356504
4216	Ferroptosis	3	0.0322581	0.00380685	XM_001921696,XM_017354785,XM_682083
565	Ether lipid metabolism	3	0.030303	0.00453616	NM_213430,XM_017357828,XM_021478988
4973	Carbohydrate digestion and absorption	3	0.030303	0.00453616	NM_200681,XM_021479025,XM_021479026
4976	Bile secretion	4	0.0177778	0.00696859	NM_001076723,NM_001079977,NM_200681,XM_017357940
900	Terpenoid backbone biosynthesis	2	0.0512821	0.00763616	NM_001079977,XM_005155491
650	Butanoate metabolism	2	0.05	0.00802075	NM_001077150,XM_005155491
524	Neomycin, kanamycin and gentamicin biosynthesis	1	0.25	0.0134094	NM_001045385
983	Drug metabolism - other enzymes	3	0.0198676	0.0143812	NM_001076723,NM_001351700,XM_017351344
4977	Vitamin digestion and absorption	2	0.0357143	0.0152999	XM_001344786,XM_017357940
4972	Pancreatic secretion	4	0.0136054	0.0172309	NM_001040175,NM_001305589,NM_213430,XM_009307245
260	Glycine, serine and threonine metabolism	2	0.0333333	0.0174346	NM_001326686,NM_199531
4136	Autophagy - other	2	0.0333333	0.0174346	XM_009307757,XM_021472748
280	Valine, leucine and isoleucine degradation	2	0.0240964	0.0319103	NM_001077150,XM_005155491
520	Amino sugar and nucleotide sugar metabolism	2	0.020202	0.0439648	NM_001045385,NM_001110041
564	Glycerophospholipid metabolism	3	0.0125523	0.046728	NM_213430,XM_017357828,XM_021478988
2010	ABC transporters	2	0.0176991	0.055673	XM_017353992,XM_021473786
240	Pyrimidine metabolism	2	0.015873	0.0674054	NM_001351700,XM_017351344
5310	Asthma	1	0.047619	0.0684531	NM_212779
5017	Spinocerebellar ataxia	4	0.00806452	0.0858562	XM_009295219,XM_009307757,XM_021472748,XM_021474393
4014	Ras signaling pathway	5	0.00713267	0.0868057	NM_213430,XM_009291764,XM_009295219,XM_017357828,XM_021478988
670	One carbon pool by folate	1	0.0344828	0.0932996	NM_201077
4724	Glutamatergic synapse	4	0.00764818	0.0994842	XM_009295219,XM_017357828,XM_021474393,XM_021478988
592	alpha-Linolenic acid metabolism	1	0.030303	0.105477	NM_213430
3320	PPAR signaling pathway	2	0.0111732	0.122026	NM_001003519,XM_005155491
120	Primary bile acid biosynthesis	1	0.0243902	0.129352	NM_001030189
340	Histidine metabolism	1	0.0238095	0.132292	NM_201077
4140	Autophagy - animal	3	0.0078534	0.137856	XM_009300385,XM_009307757,XM_021472748
591	Linoleic acid metabolism	1	0.0227273	0.138143	NM_213430
4920	Adipocytokine signaling pathway	2	0.00970874	0.152929	XM_009300385,XM_021476432
5033	Nicotine addiction	2	0.00909091	0.169513	XM_009295219,XM_021474393
4270	Vascular smooth muscle contraction	3	0.0070922	0.17067	NM_213430,XM_009300385,XM_009307245
61	Fatty acid biosynthesis	1	0.0178571	0.17244	XM_021476432
1040	Biosynthesis of unsaturated fatty acids	1	0.0175439	0.175236	NM_001040362
4510	Focal adhesion	4	0.00615385	0.175427	NM_213264,XM_017356032,XM_021466599,XM_021475231
640	Propanoate metabolism	1	0.0166667	0.183571	XM_021476432
1250	Biosynthesis of nucleotide sugars	1	0.0166667	0.183571	NM_001045385
4930	Type II diabetes mellitus	2	0.00858369	0.185177	NM_001045385,XM_021474393
5208	Chemical carcinogenesis - reactive oxygen species	3	0.00678733	0.186594	XM_017357828,XM_021466599,XM_021478988
4924	Renin secretion	2	0.00847458	0.188822	NM_001305589,XM_009307245
5212	Pancreatic cancer	2	0.00843882	0.19004	XM_017357828,XM_021478988
4512	ECM-receptor interaction	2	0.00833333	0.193698	NM_213264,XM_017356032
500	Starch and sucrose metabolism	1	0.0151515	0.199992	NM_001045385
5100	Bacterial invasion of epithelial cells	2	0.0077821	0.214597	XM_005163961,XM_021466599
4217	Necroptosis	3	0.00621118	0.222191	XM_001921696,XM_017354785,XM_682083
515	Mannose type O-glycan biosynthesis	1	0.0133333	0.224017	NM_001048067
40	Pentose and glucuronate interconversions	1	0.012987	0.229259	NM_001076723
62	Fatty acid elongation	1	0.0128205	0.231867	NM_001040362
53	Ascorbate and aldarate metabolism	1	0.0126582	0.234466	NM_001076723
5150	Staphylococcus aureus infection	1	0.0126582	0.234466	NM_001114342
4391	Hippo signaling pathway - fly	2	0.00724638	0.238199	XM_021471471,XM_021480449
4950	Maturity onset diabetes of the young	1	0.0123457	0.239638	NM_001045385
590	Arachidonic acid metabolism	1	0.0119048	0.247332	NM_213430
860	Porphyrin metabolism	1	0.0111111	0.262491	NM_001076723
5204	Chemical carcinogenesis - DNA adducts	1	0.0105263	0.274893	NM_001076723
982	Drug metabolism - cytochrome P450	1	0.0104167	0.277349	NM_001076723
980	Metabolism of xenobiotics by cytochrome P450	1	0.0103093	0.279797	NM_001076723
4666	Fc gamma R-mediated phagocytosis	2	0.00632911	0.288227	XM_017357828,XM_021478988
4931	Insulin resistance	2	0.0060241	0.308203	XM_009300385,XM_021476432
140	Steroid hormone biosynthesis	1	0.00917431	0.30854	NM_001076723
620	Pyruvate metabolism	1	0.00909091	0.310883	XM_021476432
4071	Sphingolipid signaling pathway	2	0.00595238	0.313183	XM_017357828,XM_021478988
5231	Choline metabolism in cancer	2	0.00595238	0.313183	XM_017357828,XM_021478988
4913	Ovarian steroidogenesis	1	0.00869565	0.322485	XM_017357940
480	Glutathione metabolism	1	0.00854701	0.327072	NM_001351700
514	Other types of O-glycan biosynthesis	1	0.00840336	0.331628	NM_001048067
330	Arginine and proline metabolism	1	0.00813008	0.340649	NM_199531
4928	Parathyroid hormone synthesis, secretion and action	2	0.00557103	0.341666	XM_017357828,XM_021478988
4974	Protein digestion and absorption	2	0.00557103	0.341666	NM_213264,XM_021481104
4152	AMPK signaling pathway	2	0.00543478	0.352723	NM_001079977,XM_021476432
830	Retinol metabolism	1	0.00763359	0.358334	NM_001076723
10	Glycolysis / Gluconeogenesis	1	0.00699301	0.383991	NM_001045385
5016	Huntington disease	3	0.00451807	0.388461	XM_009295219,XM_009307757,XM_021472748
5165	Human papillomavirus infection	4	0.0042508	0.391879	NM_213264,XM_017356032,XM_021466599,XM_021471471
1212	Fatty acid metabolism	1	0.00680272	0.392316	NM_001040362
5030	Cocaine addiction	1	0.00680272	0.392316	XM_009295219
4115	p53 signaling pathway	1	0.00628931	0.416635	NM_001351700
5131	Shigellosis	3	0.00429799	0.419544	XM_005163961,XM_009300385,XM_021466599
3018	RNA degradation	1	0.00617284	0.422563	XM_005163109
5014	Amyotrophic lateral sclerosis	3	0.00423131	0.429503	XM_009295219,XM_009307757,XM_021472748
4910	Insulin signaling pathway	2	0.0045977	0.432743	NM_001045385,XM_021476432
4212	Longevity regulating pathway - worm	1	0.00574713	0.445691	XM_009306035
4370	VEGF signaling pathway	1	0.00574713	0.445691	XM_021466599
4658	Th1 and Th2 cell differentiation	1	0.00546448	0.462436	XM_009300385
4912	GnRH signaling pathway	2	0.00430107	0.466928	XM_017357828,XM_021478988
310	Lysine degradation	1	0.00537634	0.467906	XM_009298114
4911	Insulin secretion	2	0.00423729	0.474734	NM_001045385,XM_009307245
3013	Nucleocytoplasmic transport	1	0.00526316	0.475115	XM_005171276
4330	Notch signaling pathway	1	0.00520833	0.478683	XM_005162244
4742	Taste transduction	1	0.00518135	0.480458	XM_021474393
4072	Phospholipase D signaling pathway	2	0.00417537	0.482474	XM_017357828,XM_021478988
3015	mRNA surveillance pathway	1	0.00502513	0.490985	XM_005171276
5135	Yersinia infection	2	0.0040404	0.499908	XM_021466599,XM_021476534
4927	Cortisol synthesis and secretion	1	0.00480769	0.506383	XM_017357940
4064	NF-kappa B signaling pathway	1	0.00476191	0.509742	XM_009300385
4390	Hippo signaling pathway	2	0.0039604	0.510618	XM_021471471,XM_021480449
5010	Alzheimer disease	3	0.00372208	0.514413	XM_009295219,XM_009307757,XM_021472748
5235	PD-L1 expression and PD-1 checkpoint pathway in cancer	1	0.00469484	0.514739	XM_009300385
4922	Glucagon signaling pathway	2	0.00390625	0.518027	NM_001045385,XM_021476432
4917	Prolactin signaling pathway	1	0.00465116	0.518042	NM_001045385
5146	Amoebiasis	1	0.00440529	0.537401	XM_021466599
4730	Long-term depression	1	0.00436681	0.540552	XM_021474393
1200	Carbon metabolism	1	0.00429184	0.546792	NM_001045385
5230	Central carbon metabolism in cancer	1	0.0042735	0.548339	NM_001045385
4659	Th17 cell differentiation	1	0.00423729	0.551417	XM_009300385
5207	Chemical carcinogenesis - receptor activation	2	0.00365631	0.553977	NM_001076723,XM_021474393
5222	Small cell lung cancer	1	0.00420168	0.554474	XM_021466599
4970	Salivary secretion	1	0.00406504	0.5665	XM_009307245
4151	PI3K-Akt signaling pathway	3	0.00341686	0.573114	NM_213264,XM_017356032,XM_021466599
5202	Transcriptional misregulation in cancer	2	0.00337268	0.598361	XM_009301286,XM_021466599
1521	EGFR tyrosine kinase inhibitor resistance	1	0.00371747	0.599324	XM_009291764
3040	Spliceosome	1	0.00367647	0.603421	XM_005171276
5020	Prion disease	2	0.00331675	0.607573	XM_005157407,XM_009295219
1522	Endocrine resistance	1	0.00352113	0.619401	XM_021466599
4145	Phagosome	1	0.00350877	0.620703	XM_017357940
4024	cAMP signaling pathway	3	0.00315789	0.627393	XM_009295219,XM_017357828,XM_021478988
4915	Estrogen signaling pathway	1	0.00331126	0.64219	NM_001114342
4936	Alcoholic liver disease	1	0.00318471	0.656631	XM_021476432
4010	MAPK signaling pathway	3	0.00301507	0.65891	XM_009291764,XM_021474393,XM_021475231
4260	Cardiac muscle contraction	1	0.00311526	0.664789	NM_213158
4660	T cell receptor signaling pathway	1	0.00308642	0.668226	XM_009300385
4721	Synaptic vesicle cycle	1	0.00304878	0.672756	XM_021474393
230	Purine metabolism	1	0.0030303	0.674998	NM_001351700
1240	Biosynthesis of cofactors	1	0.00299401	0.679436	NM_001076723
5160	Hepatitis C	1	0.00296736	0.682726	XM_017357940
5032	Morphine addiction	1	0.00294985	0.684901	XM_021474393
5417	Lipid and atherosclerosis	2	0.00285307	0.689606	XM_001344786,XM_021466599
4726	Serotonergic synapse	1	0.00274725	0.710878	XM_021474393
5410	Hypertrophic cardiomyopathy	1	0.00273973	0.711872	NM_213158
4670	Leukocyte transendothelial migration	1	0.00268096	0.719704	XM_021466599
5418	Fluid shear stress and atherosclerosis	1	0.0026738	0.720669	XM_021466599
5168	Herpes simplex virus 1 infection	1	0.0026178	0.728266	XM_009306035
4810	Regulation of actin cytoskeleton	2	0.00264901	0.728602	XM_021466599,XM_021476931
5414	Dilated cardiomyopathy	1	0.00261097	0.729201	NM_213158
4727	GABAergic synapse	1	0.00259067	0.731988	XM_021474393
5031	Amphetamine addiction	1	0.00258398	0.73291	XM_009295219
5034	Alcoholism	1	0.00254453	0.738381	XM_009295219
4935	Growth hormone synthesis, secretion and action	1	0.00246305	0.749858	XM_021466599
4720	Long-term potentiation	1	0.00233645	0.768163	XM_009295219
4750	Inflammatory mediator regulation of TRP channels	1	0.00226757	0.778354	XM_009300385
4062	Chemokine signaling pathway	1	0.00224719	0.7814	XM_021466599
4012	ErbB signaling pathway	1	0.0022173	0.785892	XM_021466599
4144	Endocytosis	2	0.00235849	0.78621	XM_017357828,XM_021478988
4723	Retrograde endocannabinoid signaling	1	0.00214592	0.796728	XM_021474393
4514	Cell adhesion molecules	1	0.00211864	0.80091	XM_005157407
5022	Pathways of neurodegeneration - multiple diseases	3	0.00240192	0.801593	XM_009295219,XM_009307757,XM_021472748
4925	Aldosterone synthesis and secretion	1	0.00210526	0.802969	XM_017357940
5170	Human immunodeficiency virus 1 infection	1	0.00206186	0.809682	XM_021466599
5205	Proteoglycans in cancer	2	0.0021575	0.826575	XM_021466599,XM_021475231
5206	MicroRNAs in cancer	1	0.00193424	0.829689	XM_017356032
4713	Circadian entrainment	1	0.00186916	0.840018	XM_009295219
4934	Cushing syndrome	1	0.00178571	0.853348	XM_017357940
5163	Human cytomegalovirus infection	1	0.00175747	0.857874	XM_021466599
4725	Cholinergic synapse	1	0.00170358	0.866519	XM_021474393
4020	Calcium signaling pathway	2	0.00193986	0.869407	XM_009295219,XM_021474393
4022	cGMP-PKG signaling pathway	1	0.0016835	0.869739	XM_009307245
5200	Pathways in cancer	3	0.00199734	0.891233	XM_017357828,XM_021466599,XM_021478988
4728	Dopaminergic synapse	1	0.00151057	0.897301	XM_021474393
5132	Salmonella infection	1	0.0015015	0.89873	XM_021475231
4261	Adrenergic signaling in cardiomyocytes	1	0.00144092	0.9082	NM_213158
4530	Tight junction	1	0.00138122	0.917381	XM_021471471
4015	Rap1 signaling pathway	1	0.00133511	0.924337	XM_009295219
4360	Axon guidance	1	0.00113122	0.953047	XM_021466599
4080	Neuroactive ligand-receptor interaction	1	0.0010582	0.962199	XM_009295219
