# Supplementary material for: Transcriptomic and metabonomic profiling unveils the mechanism of Tartary buckwheat and kiwi co-fermentation products in hyperlipidemia treatment
Source: Front Pharmacol. 2025 May 30;16:1572593. doi: 10.3389/fphar.2025.1572593 (PMC12162925; doi:10.3389/fphar.2025.1572593)
Supplement: Supplementary file 4 [file DataSheet3.xlsx]

## Sheet: Supplementary File3
Supplementary File3
RNA ID	Symbol	log2 (CK / M)	Qvalue (CK / M)	log2 (G / M)	Qvalue (G / M)
NM_001002372	tm4sf5	-1.197	0.007	-1.081	0.006
NM_001002504	hectd1	1.472	0.006	1.465	0.01
NM_001003519	pltp	1.508	0	1.437	0
NM_001014359	zgc:113232	-1.193	0	-1.28	0
NM_001017674	nsdhl	-1.612	0	-1.133	0.029
NM_001020586	mpeg1.2	1.04	0	1.429	0
NM_001020802	grn1	-1.106	0.001	-1.039	0
NM_001030189	cyp39a1	1.199	0	1.148	0.005
NM_001037567	zgc:123278	-1.108	0.032	-1.095	0.01
NM_001040175	slc26a3.2	-1.54	0.001	-1.144	0
NM_001040362	elovl2	-1.997	0	-1.577	0.001
NM_001045385	gck	-1.788	0	-1.77	0
NM_001045862	aqp12	-1.31	0.024	-1.185	0.004
NM_001048067	pomt1	-21.453	0	-21.425	0
NM_001076656	sult5a1	1.537	0.024	1.585	0.001
NM_001076723	ugt5a2	-1.3	0.048	-1.351	0
NM_001077150	oxct1b	-2.353	0	-1.812	0
NM_001077584	noxo1a	1.56	0	1.196	0
NM_001077768	zranb1b	1.181	0.013	1.338	0.001
NM_001079977	hmgcra	-1.854	0	-1.348	0.046
NM_001080565	zgc:158404	1.188	0	1.27	0
NM_001105700	zgc:174938	-1.607	0.008	-1.344	0.015
NM_001110041	chia.5	-2.015	0.009	-2.043	0.027
NM_001110373	habp2	-1.461	0.05	-1.181	0.01
NM_001114342	krtt1c19e	-1.418	0	-1.175	0
NM_001114564	plekhs1	1.662	0	2.263	0
NM_001130586	apoa2	-1.677	0.033	-1.246	0
NM_001291886	apoc1	-1.611	0.001	-1.314	0
NM_001305473	si:ch211-153b23.4	1.468	0	1.389	0
NM_001305589	clca1	-2.6	0	-2.338	0.002
NM_001319185	tsku	-1.246	0.005	-1.097	0.01
NM_001326686	sardh	5.782	0	5.052	0.004
NM_001327763	si:ch211-217g15.3	-1.385	0.001	-1.014	0
NM_001351700	LOC100330864	-1.672	0	-1.218	0
NM_131156	krt5	-1.122	0	-1.173	0
NM_131509	krt4	-1.137	0	-1.207	0
NM_199531	gatm	-1.378	0	-1.115	0
NM_200681	slc5a1	-1.227	0.003	-1.288	0
NM_200726	scg5	2.585	0	2.172	0.023
NM_201077	ftcd	-1.429	0.01	-1.201	0.001
NM_212779	mpx	-1.972	0.002	-2.496	0
NM_212945	mrpl38	20.978	0	18.993	0
NM_213158	tpm4a	5.239	0.001	5	0.009
NM_213264	col9a1b	-1.134	0	-1.057	0
NM_213430	pla2g12b	-1.523	0.008	-1.018	0.002
NM_214784	acta1b	-1.306	0	-1.08	0
XM_001331878	tgm1l3	-1.212	0.008	-1.429	0.002
XM_001334637	tie1	7.337	0	8.273	0
XM_001343717	cep350	9.67	0	21.223	0
XM_001344665	si:dkey-204a24.10	1.079	0	1.486	0
XM_001344786	LOC100005908	-2.821	0	-2.943	0
XM_001345505	a2ml	-1.524	0.002	-1.137	0
XM_001921696	LOC100006428	-1.265	0	-1.839	0
XM_002660623	adgrl1.1	-1.327	0.011	-1.119	0.046
XM_002664079	zmp:0000000760	-1.275	0	-1.243	0
XM_003200878	si:dkey-22f5.9	-2.241	0	-2.312	0
XM_005155491	hmgcs1	-2.212	0	-1.77	0.001
XM_005156235	plekhs1	1.648	0	2.134	0
XM_005156483	LOC101886535	1.462	0	1.189	0
XM_005157407	ncam1b	-21.416	0	-21.389	0
XM_005157813	si:dkey-96g2.1	-1.276	0.001	-1.177	0.012
XM_005161550	LOC101882460	-21.629	0	-21.601	0
XM_005162244	zgc:66440	20.08	0	8.413	0
XM_005162645	cbln2b	7.357	0	7.79	0
XM_005162938	si:ch211-152c8.5	-1.656	0	-1.454	0
XM_005163109	cnot2	-8.683	0	-8.653	0
XM_005163857	fam57ba	4.463	0.003	5.327	0
XM_005163961	sept12	-21.41	0	-21.376	0
XM_005164017	rbbp6	5.734	0.013	6.135	0
XM_005164460	scaf11	-22.126	0	-22.095	0
XM_005165305	cdc42ep2	21.233	0	20.844	0
XM_005165468	erap2	1.197	0	1.217	0.017
XM_005167415	cdca7a	-1.505	0.044	-1.577	0.031
XM_005168921	znf710b	-21.813	0	-21.783	0
XM_005171276	acin1a	21.495	0	9.002	0
XM_009291764	nf1a	-22.125	0	-22.099	0
XM_009291791	postnb	-1.274	0	-1.307	0
XM_009292419	ptprub	21.133	0	21.098	0
XM_009292831	syne1b	-22.117	0	-22.092	0
XM_009292886	wdhd1	-6.671	0.001	-6.64	0.001
XM_009293122	heatr5a	8.852	0	21.214	0
XM_009294404	clasp2	-21.55	0	-21.522	0
XM_009294673	fryl	9.851	0	8.954	0
XM_009295219	grin1a	-22.744	0	-22.568	0
XM_009295257	akna	21.326	0	21.021	0
XM_009297021	si:ch211-66i15.5	-5.357	0.015	-5.327	0.023
XM_009297313	rc3h1b	22.484	0	22.151	0
XM_009297317	rc3h1b	-23.453	0	-22.165	0
XM_009297410	si:ch211-161h7.5	-1.137	0.001	-1.009	0
XM_009298114	kmt2cb	-22.314	0	-22.289	0
XM_009299290	nfixb	-21.726	0	-21.7	0
XM_009300385	prkcq	20.323	0	20.716	0
XM_009300963	LOC100329258	-6.104	0.002	-6.073	0.003
XM_009301286	ewsr1b	7.764	0.046	9.619	0
XM_009303333	celf1	-21.547	0	-21.519	0
XM_009306035	hcfc1a	-21.944	0	-21.916	0
XM_009306903	ebf3a	-8.64	0.002	-8.61	0.003
XM_009307245	kcnma1a	-6.801	0.001	-6.771	0.001
XM_009307757	si:ch73-45o6.2	8.574	0	9.449	0
XM_009307784	si:ch211-153b23.3	1.148	0.003	1.036	0
XM_017351344	upp1	-5.282	0.029	-5.252	0.044
XM_017352292	macf1a	8.369	0	6.684	0.001
XM_017353615	krt5	-1.149	0	-1.017	0
XM_017353992	abcc13	5.453	0.033	5.596	0.015
XM_017354785	zgc:173593	-1.108	0.002	-1.437	0
XM_017355426	LOC101884135	5.84	0.02	6.108	0.002
XM_017356032	tnc	-1.334	0	-1.37	0
XM_017356090	zgc:112294	1.537	0.002	1.3	0.042
XM_017356504	soat2	1.14	0.003	1.079	0.038
XM_017356641	sgip1a	-5.897	0.003	-5.867	0.004
XM_017356884	zgc:172079	-1.378	0	-1.294	0
XM_017357828	si:ch211-168k14.2	7.347	0	7.345	0
XM_017357940	scarb1	-1.787	0	-1.131	0
XM_017359165	cdhr2	-1.219	0.005	-1.165	0
XM_021466460	frya	-21.869	0	-21.841	0
XM_021466599	ptk2ab	-21.55	0	-21.522	0
XM_021466995	si:ch211-215k15.4	-2.185	0	-1.721	0.004
XM_021467346	si:ch211-266g18.10	-5.946	0.004	-5.915	0.006
XM_021467613	c2cd5	-7.499	0	-7.469	0
XM_021467806	LOC100007192	5.523	0.023	5.67	0.015
XM_021467862	tmem91	8.609	0	8.553	0
XM_021468031	matn1	-1.184	0	-1.018	0
XM_021468292	si:ch1073-296d18.1	-9.573	0	-9.543	0
XM_021468619	lrrc66	-22.107	0	-22.082	0
XM_021468808	celf4	1.322	0.004	1.566	0.009
XM_021469370	si:dkeyp-34c12.1	1.316	0.008	1.335	0.005
XM_021469575	r3hdm1	1.286	0.009	1.45	0.003
XM_021470040	si:ch1073-138d10.2	-21.796	0	-21.679	0
XM_021471471	llgl1	20.623	0	8.068	0.046
XM_021472232	arl15b	-21.564	0	-21.529	0
XM_021472748	si:ch73-45o6.2	7.226	0	8.475	0
XM_021473234	si:dkey-95h12.1	-1.039	0.023	-1.177	0.009
XM_021473439	tmprss15	-1.016	0.005	-1.117	0.01
XM_021473736	si:ch211-66i15.5	-5.357	0.015	-5.327	0.023
XM_021473786	abcc13	5.453	0.033	5.596	0.015
XM_021474393	cacna1aa	-21.92	0	-21.893	0
XM_021474704	si:dkeyp-57f11.2	20.695	0	21.157	0
XM_021474954	celf2	7.157	0	8.521	0
XM_021475231	flncb	7.253	0.005	8.212	0
XM_021476432	acacb	10.21	0	20.914	0
XM_021476534	arhgef28	-8.452	0	-8.422	0
XM_021476784	pcnt	-23.544	0	-23.646	0
XM_021476828	rbfox2	1.094	0	1.134	0
XM_021476931	abi2b	7.399	0	7.517	0
XM_021476941	scn8ab	-21.714	0	-21.687	0
XM_021477756	si:ch211-212k18.4	-22.052	0	-22.026	0
XM_021477826	plekha7b	6.495	0.006	6.493	0.001
XM_021477868	im:7150573	-3.073	0	-3.386	0.001
XM_021478809	dip2a	10.385	0	9.617	0.025
XM_021478988	si:ch211-168k14.2	-7.229	0	-7.198	0
XM_021479025	lct	-9.794	0	-9.763	0
XM_021479026	lct	7.953	0	8.446	0
XM_021479062	si:ch211-39i22.1	-2.001	0	-1.197	0
XM_021480012	svila	-6.902	0.003	-5.04	0.045
XM_021480180	LOC101882968	1.379	0.012	1.523	0.002
XM_021480418	LOC101882112	1.3	0.025	1.809	0.001
XM_021480449	dlg5b.1	1.692	0.003	1.39	0.046
XM_021481052	mbnl3	-21.505	0	-21.267	0
XM_021481104	si:dkeyp-44a8.4	-21.865	0	-22.007	0
XM_021481107	cxxc5b	6.732	0.001	5.922	0.006
XM_021481193	adgrg4a	-2.432	0	-1.219	0.006
XM_682083	LOC558816	-1.276	0	-1.708	0
XM_683070	si:dkey-183i3.5	-1.416	0	-1.18	0
rna-NM_001014359.1-2	zgc:113232	-1.193	0	-1.28	0
rna-NM_001079977.2-2	hmgcra	-2.15	0	-1.494	0.004
rna-NM_001308608.1-2	ckmt2a	3.524	0.027	3.75	0.015
rna-NM_131128.1-2	apoa1a	-1.285	0.001	-1.192	0.01
rna-NM_131156.2-2	krt5	-1.122	0	-1.173	0
rna-NM_131570.2-2	hbl3	-1.434	0.013	-1.53	0.021
rna-NM_213264.2-2	col9a1b	-1.258	0	-1.088	0
rna-NM_213353.1-2	msmo1	-2.19	0	-1.312	0.018
rna-NM_213353.1-3	msmo1	-2.19	0	-1.312	0.018
