# Supplementary material for: Transcriptomic and metabonomic profiling unveils the mechanism of Tartary buckwheat and kiwi co-fermentation products in hyperlipidemia treatment
Source: Front Pharmacol. 2025 May 30;16:1572593. doi: 10.3389/fphar.2025.1572593 (PMC12162925; doi:10.3389/fphar.2025.1572593)
Supplement: Supplementary file 6 [file DataSheet5.xlsx]

## Sheet: Sheet1
Supplementary File 5
Index	Formula	Compounds	Class I	cpd_ID	kegg_map
LIPID-P-0038	C21H39NO5	Carnitine C14:1-OH	FA	C02301	ko04714
LIPID-P-2000	C48H95NO5	Cer(t30:0/18:1(2OH))	SP	C12145	ko00600,ko01100
LIPID-N-0016	C26H45NO6S	Taurochenodeoxycholic acid	ST	C05465	ko00120,ko04976,ko04979
LIPID-N-0017	C26H45NO7S	Taurocholic acid	ST	C05122	ko00120,ko00430,ko01100,ko04976,ko04979
LIPID-P-1599	C46H77O10P	BMP(18:1_22:6)	GP	-	-
LIPID-P-2431	C40H77NO4	Cer(t17:2/23:0)	SP	C12145	ko00600,ko01100
LIPID-P-1572	C48H75O10P	BMP(20:4_22:6)	GP	-	-
LIPID-P-1607	C48H77O10P	BMP(20:3_22:6)	GP	-	-
LIPID-P-1601	C46H75O10P	BMP(18:2_22:6)	GP	-	-
LIPID-P-0117	C42H83NO3	Cer(d18:1/24:0)	SP	C00195	ko00600,ko01100,ko04071,ko04217,ko04722,ko04920,ko04931,ko04933,ko05140,ko05415
LIPID-P-0035	C19H35NO4	Carnitine C12:1	FA	C02301	ko04714
LIPID-P-0027	C11H19NO6	Carnitine C4:1-2OH	FA	C02301	ko04714
LIPID-P-0039	C23H43NO4	Carnitine C16:1	FA	C02301	ko04714
LIPID-P-0124	C42H81NO3	Cer(d18:1/24:1)	SP	C00195	ko00600,ko01100,ko04071,ko04217,ko04722,ko04920,ko04931,ko04933,ko05140,ko05415
LIPID-N-0609	C36H70NO6P	CerP(d18:1/18:1)	SP	C02960	ko00600,ko01100
LIPID-P-0045	C25H47NO5	Carnitine C18:1-OH	FA	C02301	ko04714
LIPID-P-0046	C17H29NO4	Carnitine C10:2	FA	C02301	ko04714
LIPID-N-0099	C22H36O2	FFA(22:4)	FA	C16527	ko01040,ko04216
LIPID-P-0023	C25H49NO4	Carnitine C18:0	FA	C02301	ko04714
LIPID-P-0024	C27H53NO4	Carnitine C20:0	FA	C02301	ko04714
LIPID-P-0003	C10H19NO4	Carnitine C3:0	FA	C03017	-
LIPID-P-0006	C11H21NO5	Carnitine C4-OH	FA	C02301	ko04714
LIPID-P-2231	C50H93NO8	HexCer(d18:1/26:2)	SP	C01190	ko00600,ko01100
LIPID-P-0391	C30H52NO7P	LPC(22:5/0:0)	GP	C04230	ko00564,ko05231
LIPID-P-0400	C26H54NO6P	LPC(O-18:1)	GP	C04317	ko00565,ko01100
LIPID-P-0021	C23H45NO4	Carnitine C16:0	FA	C02990	ko00071,ko01212
LIPID-P-0022	C23H45NO5	Carnitine C16-OH	FA	C02301	ko04714
LIPID-P-0395	C26H56NO6P	LPC(O-18:0)	GP	C04317	ko00565,ko01100
LIPID-P-0026	C10H17NO6	Carnitine C3:1-2OH	FA	C02301	ko04714
LIPID-P-1307	C29H45NO4	Carnitine C22:6	FA	C02301	ko04714
LIPID-P-1302	C27H45NO4	Carnitine C20:4	FA	C02301	ko04714
LIPID-P-1282	C24H47NO4	Carnitine C17:0	FA	C02301	ko04714
LIPID-P-0086	C52H84O2	CE(24:4)	ST	C02530	ko00100,ko04913,ko04975,ko04976,ko04977,ko04979,ko05417
LIPID-P-0090	C50H80O2	CE(24:5)	ST	C02530	ko00100,ko04913,ko04975,ko04976,ko04977,ko04979,ko05417
LIPID-P-0084	C49H80O2	CE(22:4)	ST	C02530	ko00100,ko04913,ko04975,ko04976,ko04977,ko04979,ko05417
LIPID-P-0075	C47H80O2	CE(20:2)	ST	C02530	ko00100,ko04913,ko04975,ko04976,ko04977,ko04979,ko05417
LIPID-P-0066	C45H78O2	CE(18:1)	ST	C14641	-
LIPID-P-0068	C47H82O2	CE(20:1)	ST	C02530	ko00100,ko04913,ko04975,ko04976,ko04977,ko04979,ko05417
LIPID-P-0424	C23H44NO7P	LPE(18:2/0:0)	GP	C04438	ko00564
LIPID-P-1976	C58H109NO5	Cer(t20:2/38:2(2OH))	SP	C12145	ko00600,ko01100
LIPID-P-1509	C38H77NO5	Cer(t18:0/20:0(2OH))	SP	C12145	ko00600,ko01100
LIPID-P-2005	C34H69NO3	Cer(d16:0/18:0)	SP	C12126	ko00600,ko01100,ko04071
LIPID-P-2019	C37H73NO3	Cer(d18:0/19:1)	SP	C12126	ko00600,ko01100,ko04071
LIPID-P-2026	C43H85NO3	Cer(d22:0/21:1)	SP	C12126	ko00600,ko01100,ko04071
LIPID-P-1545	C46H93NO4	Cer(t20:0/26:0)	SP	C12145	ko00600,ko01100
LIPID-N-0256	C45H84NO8P	PC(17:0_20:3)	GP	C00157	ko00564,ko00590,ko00591,ko00592,ko01100,ko04723,ko05231
LIPID-P-1536	C43H87NO4	Cer(t17:0/26:0)	SP	C12145	ko00600,ko01100
LIPID-P-2437	C50H97NO4	Cer(t17:2/33:0)	SP	C12145	ko00600,ko01100
LIPID-P-2457	C35H67NO4	Cer(t20:2/15:0)	SP	C12145	ko00600,ko01100
LIPID-N-0981	C36H72NO8P	PC(12:0_16:0)	GP	C00157	ko00564,ko00590,ko00591,ko00592,ko01100,ko04723,ko05231
LIPID-P-2092	C41H81NO3	Cer(d19:1/22:0)	SP	C00195	ko00600,ko01100,ko04071,ko04217,ko04722,ko04920,ko04931,ko04933,ko05140,ko05415
LIPID-P-2069	C41H77NO3	Cer(d17:2/24:1)	SP	C00195	ko00600,ko01100,ko04071,ko04217,ko04722,ko04920,ko04931,ko04933,ko05140,ko05415
LIPID-P-0555	C46H86NO7P	PC(O-18:0_20:4)	GP	C05212	ko00565,ko01100
LIPID-N-0860	C45H78NO7P	PE(O-20:3_20:4)	GP	C04475	ko00565,ko01100
LIPID-P-0129	C38H75NO3	Cer(d16:1/22:0)	SP	C00195	ko00600,ko01100,ko04071,ko04217,ko04722,ko04920,ko04931,ko04933,ko05140,ko05415
LIPID-N-1291	C41H80NO10P	PS(17:1_18:1)	GP	C02737	ko00260,ko00564,ko01100,ko05140,ko05146,ko05322
LIPID-P-0224	C37H66O5	DG(16:1_18:2)	GL	C00641	ko00561,ko00562,ko00564,ko01100,ko04070,ko04730
LIPID-P-0225	C37H66O5	DG(16:0_18:3)	GL	C00641	ko00561,ko00562,ko00564,ko01100,ko04070,ko04730
LIPID-P-0227	C39H70O5	DG(16:1_20:2)	GL	C00641	ko00561,ko00562,ko00564,ko01100,ko04070,ko04730
LIPID-P-0228	C39H70O5	DG(16:0_20:3)	GL	C00641	ko00561,ko00562,ko00564,ko01100,ko04070,ko04730
LIPID-P-0229	C39H70O5	DG(18:1_18:2)	GL	C00641	ko00561,ko00562,ko00564,ko01100,ko04070,ko04730
LIPID-P-0230	C39H70O5	DG(14:1_22:2)	GL	C00641	ko00561,ko00562,ko00564,ko01100,ko04070,ko04730
LIPID-P-0232	C41H74O5	DG(18:2_20:1)	GL	C00641	ko00561,ko00562,ko00564,ko01100,ko04070,ko04730
LIPID-P-0233	C41H74O5	DG(18:1_20:2)	GL	C00641	ko00561,ko00562,ko00564,ko01100,ko04070,ko04730
LIPID-P-0234	C41H74O5	DG(18:0_20:3)	GL	C00641	ko00561,ko00562,ko00564,ko01100,ko04070,ko04730
LIPID-P-0238	C37H64O5	DG(16:1_18:3)	GL	C00641	ko00561,ko00562,ko00564,ko01100,ko04070,ko04730
LIPID-N-0595	C46H80NO10P	PS(18:0_22:5)	GP	C02737	ko00260,ko00564,ko01100,ko05140,ko05146,ko05322
LIPID-P-0240	C39H68O5	DG(18:2_18:2)	GL	C00641	ko00561,ko00562,ko00564,ko01100,ko04070,ko04730
LIPID-P-0241	C39H68O5	DG(16:1_20:3)	GL	C00641	ko00561,ko00562,ko00564,ko01100,ko04070,ko04730
LIPID-P-0242	C41H72O5	DG(18:1_20:3)	GL	C00641	ko00561,ko00562,ko00564,ko01100,ko04070,ko04730
LIPID-P-0243	C41H72O5	DG(18:0_20:4)	GL	C00165	ko01521,ko04010,ko04012,ko04014,ko04015,ko04020,ko04024,ko04062,ko04064,ko04066,ko04071,ko04072,ko04261,ko04270,ko04361,ko04370,ko04371,ko04540,ko04611,ko04613,ko04625,ko04650,ko04658,ko04659,ko04660,ko04662,ko04664,ko04666,ko04713,ko04714,ko04720,ko04722,ko04723,ko04724,ko04725,ko04726,ko04728,ko04730,ko04745,ko04750,ko04911,ko04912,ko04915,ko04916,ko04918,ko04919,ko04920,ko04921,ko04923,ko04925…
LIPID-P-0247	C39H66O5	DG(18:2_18:3)	GL	C00641	ko00561,ko00562,ko00564,ko01100,ko04070,ko04730
LIPID-P-0249	C39H66O5	DG(16:0_20:5)	GL	C00641	ko00561,ko00562,ko00564,ko01100,ko04070,ko04730
LIPID-P-0251	C41H70O5	DG(18:2_20:3)	GL	C00641	ko00561,ko00562,ko00564,ko01100,ko04070,ko04730
LIPID-P-0252	C41H70O5	DG(18:1_20:4)	GL	C00641	ko00561,ko00562,ko00564,ko01100,ko04070,ko04730
LIPID-P-0253	C41H70O5	DG(16:0_22:5)	GL	C00641	ko00561,ko00562,ko00564,ko01100,ko04070,ko04730
LIPID-P-0256	C43H74O5	DG(18:0_22:5)	GL	C00641	ko00561,ko00562,ko00564,ko01100,ko04070,ko04730
LIPID-P-0219	C41H76O5	DG(18:1_20:1)	GL	C00165	ko01521,ko04010,ko04012,ko04014,ko04015,ko04020,ko04024,ko04062,ko04064,ko04066,ko04071,ko04072,ko04261,ko04270,ko04361,ko04370,ko04371,ko04540,ko04611,ko04613,ko04625,ko04650,ko04658,ko04659,ko04660,ko04662,ko04664,ko04666,ko04713,ko04714,ko04720,ko04722,ko04723,ko04724,ko04725,ko04726,ko04728,ko04730,ko04745,ko04750,ko04911,ko04912,ko04915,ko04916,ko04918,ko04919,ko04920,ko04921,ko04923,ko04925…
LIPID-P-0218	C39H72O5	DG(18:1_18:1)	GL	C00641	ko00561,ko00562,ko00564,ko01100,ko04070,ko04730
LIPID-N-0589	C44H78NO10P	PS(18:0_20:4)	GP	C02737	ko00260,ko00564,ko01100,ko05140,ko05146,ko05322
LIPID-P-0174	C37H72O5	DG(16:0_18:0)	GL	C00165	ko01521,ko04010,ko04012,ko04014,ko04015,ko04020,ko04024,ko04062,ko04064,ko04066,ko04071,ko04072,ko04261,ko04270,ko04361,ko04370,ko04371,ko04540,ko04611,ko04613,ko04625,ko04650,ko04658,ko04659,ko04660,ko04662,ko04664,ko04666,ko04713,ko04714,ko04720,ko04722,ko04723,ko04724,ko04725,ko04726,ko04728,ko04730,ko04745,ko04750,ko04911,ko04912,ko04915,ko04916,ko04918,ko04919,ko04920,ko04921,ko04923,ko04925…
LIPID-P-0191	C35H66O5	DG(14:0_18:1)	GL	C00641	ko00561,ko00562,ko00564,ko01100,ko04070,ko04730
LIPID-P-0192	C35H66O5	DG(16:0_16:1)	GL	C00165	ko01521,ko04010,ko04012,ko04014,ko04015,ko04020,ko04024,ko04062,ko04064,ko04066,ko04071,ko04072,ko04261,ko04270,ko04361,ko04370,ko04371,ko04540,ko04611,ko04613,ko04625,ko04650,ko04658,ko04659,ko04660,ko04662,ko04664,ko04666,ko04713,ko04714,ko04720,ko04722,ko04723,ko04724,ko04725,ko04726,ko04728,ko04730,ko04745,ko04750,ko04911,ko04912,ko04915,ko04916,ko04918,ko04919,ko04920,ko04921,ko04923,ko04925…
LIPID-P-0193	C36H68O5	DG(16:0_17:1)	GL	C00641	ko00561,ko00562,ko00564,ko01100,ko04070,ko04730
LIPID-P-0194	C36H68O5	DG(15:0_18:1)	GL	C00641	ko00561,ko00562,ko00564,ko01100,ko04070,ko04730
LIPID-P-0195	C37H70O5	DG(16:1_18:0)	GL	C00641	ko00561,ko00562,ko00564,ko01100,ko04070,ko04730
LIPID-P-0196	C37H70O5	DG(16:0_18:1)	GL	C13861	-
LIPID-P-0197	C38H72O5	DG(17:0_18:1)	GL	C00641	ko00561,ko00562,ko00564,ko01100,ko04070,ko04730
LIPID-P-0170	C35H68O5	DG(14:0_18:0)	GL	C00641	ko00561,ko00562,ko00564,ko01100,ko04070,ko04730
LIPID-P-0169	C35H68O5	DG(16:0_16:0)	GL	C00165	ko01521,ko04010,ko04012,ko04014,ko04015,ko04020,ko04024,ko04062,ko04064,ko04066,ko04071,ko04072,ko04261,ko04270,ko04361,ko04370,ko04371,ko04540,ko04611,ko04613,ko04625,ko04650,ko04658,ko04659,ko04660,ko04662,ko04664,ko04666,ko04713,ko04714,ko04720,ko04722,ko04723,ko04724,ko04725,ko04726,ko04728,ko04730,ko04745,ko04750,ko04911,ko04912,ko04915,ko04916,ko04918,ko04919,ko04920,ko04921,ko04923,ko04925…
LIPID-P-0199	C38H72O5	DG(16:0_19:1)	GL	C00641	ko00561,ko00562,ko00564,ko01100,ko04070,ko04730
LIPID-P-0200	C39H74O5	DG(16:0_20:1)	GL	C00641	ko00561,ko00562,ko00564,ko01100,ko04070,ko04730
LIPID-P-0168	C34H66O5	DG(15:0_16:0)	GL	C00641	ko00561,ko00562,ko00564,ko01100,ko04070,ko04730
LIPID-P-0167	C33H64O5	DG(14:0_16:0)	GL	C00641	ko00561,ko00562,ko00564,ko01100,ko04070,ko04730
LIPID-P-0257	C43H74O5	DG(18:1_22:4)	GL	C00641	ko00561,ko00562,ko00564,ko01100,ko04070,ko04730
LIPID-P-0201	C39H74O5	DG(18:0_18:1)	GL	C00641	ko00561,ko00562,ko00564,ko01100,ko04070,ko04730
LIPID-P-0205	C41H78O5	DG(18:1_20:0)	GL	C00165	ko01521,ko04010,ko04012,ko04014,ko04015,ko04020,ko04024,ko04062,ko04064,ko04066,ko04071,ko04072,ko04261,ko04270,ko04361,ko04370,ko04371,ko04540,ko04611,ko04613,ko04625,ko04650,ko04658,ko04659,ko04660,ko04662,ko04664,ko04666,ko04713,ko04714,ko04720,ko04722,ko04723,ko04724,ko04725,ko04726,ko04728,ko04730,ko04745,ko04750,ko04911,ko04912,ko04915,ko04916,ko04918,ko04919,ko04920,ko04921,ko04923,ko04925…
LIPID-P-0210	C35H64O5	DG(14:0_18:2)	GL	C00641	ko00561,ko00562,ko00564,ko01100,ko04070,ko04730
LIPID-P-0213	C37H68O5	DG(16:1_18:1)	GL	C00641	ko00561,ko00562,ko00564,ko01100,ko04070,ko04730
LIPID-P-0214	C37H68O5	DG(16:0_18:2)	GL	C00641	ko00561,ko00562,ko00564,ko01100,ko04070,ko04730
LIPID-P-0215	C38H70O5	DG(17:1_18:1)	GL	C00641	ko00561,ko00562,ko00564,ko01100,ko04070,ko04730
LIPID-P-0171	C35H68O5	DG(12:0_20:0)	GL	C00641	ko00561,ko00562,ko00564,ko01100,ko04070,ko04730
LIPID-P-0258	C39H64O5	DG(16:1_20:5)	GL	C00641	ko00561,ko00562,ko00564,ko01100,ko04070,ko04730
LIPID-P-0217	C39H72O5	DG(18:0_18:2)	GL	C00641	ko00561,ko00562,ko00564,ko01100,ko04070,ko04730
LIPID-P-0260	C41H68O5	DG(18:1_20:5)	GL	C00641	ko00561,ko00562,ko00564,ko01100,ko04070,ko04730
LIPID-P-0259	C41H68O5	DG(18:2_20:4)	GL	C00641	ko00561,ko00562,ko00564,ko01100,ko04070,ko04730
LIPID-P-1490	C45H68O5	DG(20:4_22:6)	GL	C00641	ko00561,ko00562,ko00564,ko01100,ko04070,ko04730
LIPID-P-1489	C43H64O5	DG(20:5_20:5)	GL	C00641	ko00561,ko00562,ko00564,ko01100,ko04070,ko04730
LIPID-P-1478	C41H66O5	DG(18:2_20:5)	GL	C00641	ko00561,ko00562,ko00564,ko01100,ko04070,ko04730
LIPID-P-1459	C41H72O5	DG(18:2_20:2)	GL	C00641	ko00561,ko00562,ko00564,ko01100,ko04070,ko04730
LIPID-P-1445	C43H80O5	DG(22:0_18:2)	GL	C00641	ko00561,ko00562,ko00564,ko01100,ko04070,ko04730
LIPID-P-1443	C41H76O5	DG(20:0_18:2)	GL	C00641	ko00561,ko00562,ko00564,ko01100,ko04070,ko04730
LIPID-P-1440	C38H70O5	DG(17:0_18:2)	GL	C00641	ko00561,ko00562,ko00564,ko01100,ko04070,ko04730
LIPID-P-1428	C43H82O5	DG(22:0_18:1)	GL	C00641	ko00561,ko00562,ko00564,ko01100,ko04070,ko04730
LIPID-P-0261	C41H68O5	DG(16:0_22:6)	GL	C00641	ko00561,ko00562,ko00564,ko01100,ko04070,ko04730
LIPID-P-0262	C41H68O5	DG(16:1_22:5)	GL	C00641	ko00561,ko00562,ko00564,ko01100,ko04070,ko04730
LIPID-P-0265	C43H72O5	DG(18:1_22:5)	GL	C00641	ko00561,ko00562,ko00564,ko01100,ko04070,ko04730
LIPID-P-0268	C41H66O5	DG(16:1_22:6)	GL	C00641	ko00561,ko00562,ko00564,ko01100,ko04070,ko04730
LIPID-P-0269	C43H70O5	DG(18:1_22:6)	GL	C00641	ko00561,ko00562,ko00564,ko01100,ko04070,ko04730
LIPID-P-0270	C43H70O5	DG(18:2_22:5)	GL	C00641	ko00561,ko00562,ko00564,ko01100,ko04070,ko04730
LIPID-P-0271	C43H68O5	DG(18:2_22:6)	GL	C00641	ko00561,ko00562,ko00564,ko01100,ko04070,ko04730
LIPID-P-1638	C37H74O4	DG(O-18:0_16:0)	GL	C03201	ko00565,ko01100
LIPID-P-1637	C35H70O4	DG(O-16:0_16:0)	GL	C03201	ko00565,ko01100
LIPID-P-1678	C42H80O4	DG(O-19:2_20:0)	GL	C03201	ko00565,ko01100
LIPID-P-1691	C40H72O4	DG(O-19:2_18:2)	GL	C03201	ko00565,ko01100
LIPID-P-1693	C45H82O4	DG(O-20:0_22:4)	GL	C03201	ko00565,ko01100
LIPID-P-1639	C38H76O4	DG(O-19:0_16:0)	GL	C03201	ko00565,ko01100
LIPID-N-0030	C20H30O3	(±)18-HEPE	FA	-	-
LIPID-N-0031	C20H30O3	(±)5-HEPE	FA	-	-
LIPID-N-0034	C20H32O3	(±)12-HETE	FA	C14777	ko00590,ko04913,ko04925
LIPID-P-0766	C48H93N2O6P	SM(d18:2/25:1)	SP	C00550	ko00600,ko01100,ko04071,ko04217
LIPID-N-0075	C18H36O2	FFA(18:0)	FA	C01530	ko00061,ko01040,ko01100,ko04745
LIPID-N-0083	C17H32O2	FFA(17:1)	FA	C16536	-
LIPID-N-0084	C18H34O2	FFA(18:1)	FA	C00712	ko00061,ko00073,ko01040,ko04212
LIPID-P-0741	C42H85N2O6P	SM(d18:1/19:0)	SP	C00550	ko00600,ko01100,ko04071,ko04217
LIPID-P-0892	C49H90O6	TG(14:1_16:0_16:1)	GL	C00422	ko00561,ko01100,ko04714,ko04923,ko04931,ko04975,ko04977,ko04979,ko05417
LIPID-P-0965	C51H92O6	TG(14:1_16:1_18:1)	GL	C00422	ko00561,ko01100,ko04714,ko04923,ko04931,ko04975,ko04977,ko04979,ko05417
LIPID-N-0086	C20H38O2	FFA(20:1)	FA	C16526	ko01040
LIPID-N-0085	C19H36O2	FFA(19:1)	FA	C00162	ko00062,ko00071,ko00561,ko04152,ko04714,ko04911,ko04920,ko04923,ko04930,ko04931,ko04932,ko04975,ko04977,ko04979,ko05231,ko05415
LIPID-N-0090	C18H32O2	FFA(18:2)	FA	C01595	ko00591,ko01040,ko01100
LIPID-P-0962	C49H88O6	TG(10:0_18:1_18:2)	GL	C00422	ko00561,ko01100,ko04714,ko04923,ko04931,ko04975,ko04977,ko04979,ko05417
LIPID-N-0092	C22H40O2	FFA(22:2)	FA	C14813	ko00590,ko01100
