# Supplementary material for: Transcriptomic and metabonomic profiling unveils the mechanism of Tartary buckwheat and kiwi co-fermentation products in hyperlipidemia treatment
Source: Front Pharmacol. 2025 May 30;16:1572593. doi: 10.3389/fphar.2025.1572593 (PMC12162925; doi:10.3389/fphar.2025.1572593)
Supplement: Supplementary file 8 [file DataSheet2.xlsx]

## Sheet: Sheet 1
Supplementary File 2
pathway_id	pathway_name	Total	Hits	Pvalue	Impact	compounds	Compound_name
ko02010	ABC transporters	139	11	8.36318e-05	0.0791	C00062; C00079; C00114; C00148; C00181; C00185; C00245; C00379; C00475; C00526; C01083	L-Arginine; L-Phenylalanine; Choline; L-Proline; D-Xylose; Cellobiose; Taurine; D-Xylitol; Cytidine; Deoxyuridine; Trehalose
ko00470	D-Amino acid metabolism	69	8	5.58379e-05	0.0433	C00026; C00062; C00079; C00148; C00166; C00624; C03440; C03771	Oxoglutaric acid; L-Arginine; L-Phenylalanine; L-Proline; Phenylpyruvic acid; N-Acetylglutamic acid; cis-4-Hydroxy-D-proline; 2-Oxoarginine
ko05230	Central carbon metabolism in cancer	37	7	6.17436e-06	0.1892	C00026; C00062; C00079; C00122; C00148; C00149; C00311	Oxoglutaric acid; L-Arginine; L-Phenylalanine; Fumaric acid; L-Proline; L-Malic acid; Isocitric acid
ko00944	Flavone and flavonol biosynthesis	51	7	5.52003e-05	0.4062	C00389; C01514; C01750; C05623; C05625; C10098; C21833	Quercetin; Luteolin; Quercitrin; Quercetin 3-O-glucoside; Rutin; Kaempferide; Kaempferol-3-O-rutinoside
ko00040	Pentose and glucuronate interconversions	59	6	0.000998269	0.1201	C00026; C00181; C00191; C00310; C00379; C05411	Oxoglutaric acid; D-Xylose; D-Glucuronic Acid; L-Ribulose; D-Xylitol; L-Xylonate
ko00400	Phenylalanine, tyrosine and tryptophan biosynthesis	35	5	0.000555154	0.1314	C00079; C00166; C00230; C00463; C00493	L-Phenylalanine; Phenylpyruvic acid; Protocatechuic acid; Indole; Shikimic acid
ko00946	Degradation of flavonoids	40	5	0.00104006	0.0253	C00389; C01514; C01617; C05623; C05625	Quercetin; Luteolin; Taxifolin; Quercetin 3-O-glucoside; Rutin
ko00053	Ascorbate and aldarate metabolism	57	5	0.00506996	0.0672	C00026; C00072; C00191; C00879; C05411	Oxoglutaric acid; Ascorbate; D-Glucuronic Acid; Galactaric acid; L-Xylonate
ko00020	Citrate cycle (TCA cycle)	20	4	0.000545589	0.2089	C00026; C00122; C00149; C00311	Oxoglutaric acid; Fumaric acid; L-Malic acid; Isocitric acid
ko00220	Arginine biosynthesis	23	4	0.000952516	0.1273	C00026; C00062; C00122; C00624	Oxoglutaric acid; L-Arginine; Fumaric acid; N-Acetylglutamic acid
ko04922	Glucagon signaling pathway	26	4	0.00153628	0.1538	C00026; C00122; C00149; C00311	Oxoglutaric acid; Fumaric acid; L-Malic acid; Isocitric acid
ko00770	Pantothenate and CoA biosynthesis	30	4	0.00264998	0.2296	C00106; C00141; C00864; C05944	Uracil; alpha-Ketoisovaleric acid; Pantothenic acid; Pantothenol
ko00660	C5-Branched dibasic acid metabolism	35	4	0.00469331	0.0128	C00026; C00109; C01732; C06029	Oxoglutaric acid; 2-Ketobutyric acid; Mesaconate; L-threo-3-Methylmalate
ko00720	Carbon fixation pathways in prokaryotes	44	4	0.0106219	0.0631	C00026; C00122; C00149; C00311	Oxoglutaric acid; Fumaric acid; L-Malic acid; Isocitric acid
ko04974	Protein digestion and absorption	47	4	0.0133404	0.0851	C00062; C00079; C00148; C00463	L-Arginine; L-Phenylalanine; L-Proline; Indole
ko04080	Neuroactive ligand-receptor interaction	53	4	0.0200165	0.0755	C00245; C00334; C00547; C16512	Taurine; gamma-Aminobutyric acid; Norepinephrine; Palmitoylethanolamide
ko02060	Phosphotransferase system (PTS)	57	4	0.0254344	0.0702	C00072; C00185; C01083; C01132	Ascorbate; Cellobiose; Trehalose; N-Acetyl-D-galactosamine
ko00630	Glyoxylate and dicarboxylate metabolism	64	4	0.0368617	0.0795	C00026; C00149; C00311; C01732	Oxoglutaric acid; L-Malic acid; Isocitric acid; Mesaconate
ko00240	Pyrimidine metabolism	64	4	0.0368617	0.2149	C00106; C00214; C00475; C00526	Uracil; Thymidine; Cytidine; Deoxyuridine
ko00330	Arginine and proline metabolism	69	4	0.0465707	0.2265	C00062; C00148; C00334; C03771	L-Arginine; L-Proline; gamma-Aminobutyric acid; 2-Oxoarginine
ko00941	Flavonoid biosynthesis	74	4	0.0575707	0.0653	C00389; C01514; C01617; C01709	Quercetin; Luteolin; Taxifolin; Hesperetin
ko00350	Tyrosine metabolism	78	4	0.0672882	0.0954	C00122; C00547; C00628; C05350	Fumaric acid; Norepinephrine; Gentisic acid; 2-Hydroxy-3-(4-hydroxyphenyl)propenoic acid
ko00380	Tryptophan metabolism	83	4	0.0805533	0.0263	C00463; C00954; C00955; C01717	Indole; Indoleacetic acid; Tryptophanol; Kynurenic acid
ko00999	Biosynthesis of various plant secondary metabolites	149	4	0.337849	0.0054	C00079; C00463; C00493; C04498	L-Phenylalanine; Indole; Shikimic acid; 4-Hydroxycinnamoylagmatine
ko04976	Bile secretion	174	4	0.449758	0.023	C00026; C00114; C00805; C03990	Oxoglutaric acid; Choline; Salicylic acid; Lithocholic acid
ko04075	Plant hormone signal transduction	12	3	0.00144316	0.25	C00805; C00954; C06082	Salicylic acid; Indoleacetic acid; (S)-Abscisic acid
ko01053	Biosynthesis of siderophore group nonribosomal peptides	24	3	0.0111752	0.1081	C00196; C00230; C00805	2-Pyrocatechuic acid; Protocatechuic acid; Salicylic acid
ko00250	Alanine, aspartate and glutamate metabolism	28	3	0.0170855	0.1221	C00026; C00122; C00334	Oxoglutaric acid; Fumaric acid; gamma-Aminobutyric acid
ko05200	Pathways in cancer	31	3	0.0224649	0.0968	C00122; C00149; C00777	Fumaric acid; L-Malic acid; all-trans-Retinoic acid
ko00410	beta-Alanine metabolism	32	3	0.02444	0.0038	C00106; C00334; C00864	Uracil; gamma-Aminobutyric acid; Pantothenic acid
ko04742	Taste transduction	33	3	0.0265059	0.0909	C00149; C00334; C00547	L-Malic acid; gamma-Aminobutyric acid; Norepinephrine
ko00030	Pentose phosphate pathway	37	3	0.0356736	0.1336	C00198; C00257; C01151	Gluconolactone; Gluconic acid; Ribose 1,5-bisphosphate
ko04977	Vitamin digestion and absorption	39	3	0.0407935	0.0769	C00072; C00864; C02094	Ascorbate; Pantothenic acid; beta-Carotene
